# Supplementary material for: Range-wide phylogeography of the flightless steppe beetle Lethrus apterus (Geotrupidae) reveals recent arrival to the Pontic Steppes from the west
Source: Sci Rep. 2022 Mar 24;12:5069. doi: 10.1038/s41598-022-09007-0 (PMC8948295; doi:10.1038/s41598-022-09007-0)
Supplement: Supplementary file 1 — Supplementary Information. [file 41598_2022_9007_MOESM1_ESM.xlsx]

## Sheet: Munka1
Supplementary Information file accompanying the paper
Range-wide phylogeography of the flightless steppe beetle Lethrus apterus (Geotrupidae) reveals recent arrival to the Pontic Steppes from the west
by Gábor Sramkó, András Kosztolányi, Levente Laczkó, Rita Rácz, Lajos Szatmári, Zoltán Varga, Zoltán Barta
16	531	38	10	16	16	16	16	16	16	15	16	16	16	16	16	16	16	16	30	20	20	20	20	20	20	20	19	16	15	5	5	5	5	5	5	5	5	5	7	10
LethrusSSR			Bkenese	Bakonyk	Csobanka	Vizslas	Dorogh	Mderecs	Sirok	Ecsehi	Sztdom	Bnadasd	Uraj	Gomorsz	Ragaly	Tarcal	Henye	Macs	Dombegy	VlDavid	Olexand	Kostychi	Kamjank	Pii	Bielozer	Staroluz	GStudena	OvchaMG	Knezha	Lgov	Liski	DonMW	Gavrilsk	SKirusha	Trekhos	KalachD	Suriniki	Rossosh	Vrdnik	Baraczh
Indiv	Pop	L10		L15		U26		U18		L4		L13		U21		L19		L6		L2		L5		L17		L7		U16		L3		U17
BA1	Bkenese	179	187	263	263	106	106	232	238	169	169	261	261	137	137	345	345	195	195	101	101	151	151	187	187	164	164	99	111	150	153	249	249
BA2	Bkenese	187	187	263	263	106	106	234	234	167	169	0	0	137	137	345	345	195	195	101	101	151	151	187	187	166	166	99	99	153	153	249	255
BA3	Bkenese	187	187	263	263	106	106	234	234	169	169	261	261	137	137	345	345	195	195	101	101	151	151	187	187	166	166	99	111	150	153	249	255
BA4	Bkenese	187	187	263	263	106	106	234	234	167	169	0	0	137	137	345	345	195	195	101	101	151	151	187	187	166	166	99	99	150	153	249	258
BA5	Bkenese	187	187	263	263	106	106	234	236	169	169	261	261	137	137	345	345	195	195	101	101	151	151	187	187	166	166	99	111	153	153	246	255
BA6	Bkenese	187	187	263	263	106	106	232	234	169	169	258	261	137	137	345	345	195	195	101	101	151	151	187	187	166	166	99	99	150	153	249	252
BA7	Bkenese	187	187	263	263	106	130	234	234	165	169	0	0	137	137	345	345	195	195	101	101	151	151	187	187	166	166	99	111	153	153	246	249
BA8	Bkenese	187	187	263	263	106	106	232	234	169	169	258	261	137	137	345	345	195	195	101	101	151	151	187	187	164	166	99	115	150	153	246	249
BA9	Bkenese	187	187	263	263	106	106	232	234	169	169	261	261	137	137	345	345	195	195	101	101	151	151	187	187	166	166	111	111	150	153	249	255
BA10	Bkenese	187	187	263	263	106	106	234	236	169	169	258	261	137	137	345	345	195	197	95	101	151	151	187	187	166	166	99	111	150	150	249	258
BK1	Bakonyk	199	199	263	263	106	106	238	238	169	171	258	261	137	141	342	345	189	195	101	101	151	151	187	187	164	166	99	99	150	150	249	258
BK2	Bakonyk	187	187	263	263	106	106	238	242	169	169	261	261	137	141	345	345	195	195	101	101	149	151	187	187	166	166	99	111	150	153	246	249
BK3	Bakonyk	187	187	263	263	106	106	234	234	169	171	258	258	137	139	345	345	189	189	101	101	151	151	187	187	166	166	99	99	150	153	258	258
BK4	Bakonyk	187	187	263	263	106	106	234	242	169	169	258	261	139	149	345	345	195	195	101	101	151	151	187	187	166	166	99	111	150	153	243	246
BK5	Bakonyk	199	199	263	263	106	130	234	234	169	169	258	261	137	145	345	345	189	195	101	101	149	151	187	187	164	166	99	111	150	153	246	249
BK6	Bakonyk	187	187	263	263	106	106	234	236	165	169	258	261	139	145	342	345	189	195	101	101	151	151	187	187	166	166	99	99	153	153	255	258
BK7	Bakonyk	187	189	263	263	106	106	234	236	169	169	258	261	137	137	345	345	189	195	101	101	149	151	187	187	166	166	99	99	150	150	246	258
BK8	Bakonyk	187	187	263	263	106	106	238	240	169	169	258	261	137	145	345	345	189	189	101	101	149	151	187	187	164	166	99	111	150	153	240	243
BK9	Bakonyk	187	199	263	263	106	106	236	236	165	169	261	261	139	145	345	345	189	195	101	101	151	151	187	187	166	166	99	99	150	150	243	246
BK10	Bakonyk	189	199	263	263	106	106	234	236	169	169	258	261	137	139	345	345	189	195	101	101	151	151	187	187	166	166	99	99	150	153	246	255
BK11	Bakonyk	187	187	263	263	106	106	236	236	169	169	258	258	137	139	345	345	189	195	101	101	151	151	187	187	166	166	99	99	150	153	249	258
BK12	Bakonyk	187	199	263	263	106	130	234	236	169	169	261	261	137	137	345	345	189	195	101	101	151	151	187	187	166	166	99	111	150	153	246	258
BK13	Bakonyk	187	187	263	263	106	106	220	240	169	169	261	261	137	137	345	345	189	195	101	101	151	151	187	187	166	166	99	99	150	153	243	252
BK14	Bakonyk	187	199	263	263	106	106	236	236	171	171	258	258	137	137	345	345	189	195	101	101	151	151	187	187	166	166	99	99	150	153	243	246
BK15	Bakonyk	187	187	263	263	106	106	236	236	169	169	258	261	137	137	345	345	189	195	101	101	151	151	187	187	164	166	99	99	150	153	243	255
BK16	Bakonyk	187	187	263	263	106	106	236	238	169	169	258	258	137	137	345	345	189	189	101	101	151	151	187	187	164	166	99	99	150	153	249	255
CO1	Csobanka	187	189	263	263	130	133	232	232	169	169	258	261	137	137	345	345	195	195	101	101	151	151	187	187	166	166	99	111	150	153	243	258
CO2	Csobanka	187	187	263	263	106	130	234	236	169	171	261	261	137	137	345	345	195	195	101	101	151	151	187	187	166	166	99	111	153	153	243	258
CO3	Csobanka	187	189	263	263	106	130	232	234	169	171	261	261	137	143	345	345	189	195	101	101	151	151	187	187	166	166	111	111	150	153	243	249
CO4	Csobanka	187	187	263	263	106	106	232	234	169	169	261	261	137	139	342	345	195	195	101	101	151	151	187	187	166	166	99	99	150	150	246	267
CO5	Csobanka	187	187	263	263	106	130	234	236	169	169	258	261	135	139	345	345	189	195	101	101	151	151	187	187	156	166	99	111	153	153	243	261
CO6	Csobanka	187	187	263	265	106	130	232	234	169	169	261	261	141	143	345	345	189	195	101	101	151	151	187	187	164	166	99	111	150	153	249	249
CO7	Csobanka	187	191	263	263	130	130	232	234	169	169	261	261	137	139	345	345	195	195	101	101	151	151	187	187	166	166	99	111	150	153	249	255
CO8	Csobanka	187	189	263	265	106	130	234	236	169	169	261	261	137	139	345	345	195	195	101	101	151	151	187	187	166	166	99	99	150	153	243	243
CO9	Csobanka	187	189	263	263	106	130	222	232	169	169	261	261	135	139	345	345	189	195	101	101	151	151	187	187	166	166	99	111	150	150	243	261
CO10	Csobanka	187	187	263	263	136	136	232	232	169	169	261	261	137	137	345	345	195	195	101	101	151	151	187	187	166	166	99	111	150	150	243	246
CO11	Csobanka	187	187	263	263	130	133	232	232	169	169	258	261	139	139	345	345	195	195	101	101	151	151	187	187	166	166	99	111	150	150	243	258
CO12	Csobanka	187	187	263	263	106	130	232	238	169	169	261	261	139	139	345	345	189	195	101	101	151	151	187	187	166	166	99	111	150	150	246	249
CO13	Csobanka	187	187	263	263	136	136	232	234	169	169	261	261	137	139	342	345	189	195	101	101	151	151	187	187	166	166	99	113	153	153	234	252
CO14	Csobanka	187	189	263	263	130	130	232	234	169	169	258	261	137	139	345	345	195	195	101	101	151	151	187	187	166	166	99	99	150	150	243	261
CO15	Csobanka	187	187	263	263	130	130	238	238	169	169	261	261	137	139	345	345	195	195	101	101	151	151	187	187	166	166	99	111	150	153	243	258
CO16	Csobanka	187	187	263	263	106	106	232	234	169	171	258	261	135	139	342	345	195	195	101	101	151	151	187	187	166	166	111	113	150	150	243	264
VI1	Vizslas	187	187	263	263	106	130	234	244	167	171	261	261	137	137	345	345	195	195	98	101	149	149	187	187	164	164	99	111	153	153	243	246
VI2	Vizslas	187	187	263	263	106	106	234	234	167	169	258	261	137	137	345	345	189	189	98	98	149	149	187	187	164	164	111	111	153	153	237	246
VI3	Vizslas	187	197	263	263	106	130	234	236	167	167	258	261	137	137	342	342	189	195	101	101	149	151	187	187	164	166	111	111	153	153	243	246
VI4	Vizslas	187	189	263	263	106	106	226	234	167	167	258	261	137	137	345	345	195	195	101	101	149	149	187	191	164	164	99	111	153	153	246	249
VI5	Vizslas	187	189	263	263	106	106	234	234	167	167	261	261	137	137	345	345	195	195	101	101	149	151	187	187	164	164	99	115	153	153	246	246
VI6	Vizslas	187	187	263	263	106	106	234	234	167	169	261	261	137	137	342	345	195	195	98	101	149	151	187	191	164	166	111	111	153	153	243	261
VI7	Vizslas	187	187	263	263	106	106	234	244	167	171	258	261	137	137	342	345	195	195	98	98	149	149	187	187	164	164	99	111	153	153	249	261
VI8	Vizslas	187	187	263	263	130	130	226	234	167	169	261	261	137	137	342	342	195	195	98	101	149	149	187	187	164	166	111	111	153	153	246	246
VI9	Vizslas	187	187	263	265	106	130	234	234	167	167	261	261	137	137	342	342	189	189	101	101	149	149	187	187	164	166	111	111	153	153	246	249
VI10	Vizslas	187	187	263	263	130	130	234	234	167	167	261	261	137	137	342	345	195	195	98	101	149	151	187	191	164	164	111	111	153	153	243	246
VI11	Vizslas	187	187	263	263	106	130	234	234	167	167	261	261	137	137	342	345	189	195	98	98	149	149	187	191	164	166	111	111	153	153	243	249
VI12	Vizslas	187	187	263	263	130	130	242	244	167	169	261	261	137	137	342	345	195	195	98	101	149	149	187	191	164	164	111	111	153	153	246	249
VI13	Vizslas	189	189	263	265	106	130	234	236	167	171	261	261	137	139	342	345	189	195	98	101	149	151	187	191	164	164	99	111	153	153	246	249
VI14	Vizslas	187	187	263	263	106	106	234	234	167	171	261	261	137	137	345	345	189	195	98	101	149	149	187	191	164	166	111	111	153	153	246	249
VI15	Vizslas	187	189	263	265	106	106	234	244	167	167	261	261	137	137	342	342	189	189	101	101	149	149	187	191	164	164	111	111	150	153	246	249
VI16	Vizslas	187	189	263	263	106	130	234	234	167	169	261	261	137	137	342	345	189	195	98	101	149	149	191	191	164	164	99	111	150	153	246	261
DP1	Dorogh	187	187	263	263	130	130	234	234	171	171	258	261	137	137	345	345	189	195	101	101	149	149	187	191	164	164	111	111	150	150	237	246
DP2	Dorogh	187	189	263	263	130	130	234	244	167	171	261	261	137	137	345	345	189	195	98	101	149	151	187	191	164	166	111	111	150	153	237	246
DP3	Dorogh	189	189	263	263	106	130	238	244	167	167	261	261	137	137	345	345	189	195	98	98	149	151	191	191	166	166	111	111	150	153	237	249
DP4	Dorogh	189	189	259	263	130	139	234	234	167	171	261	261	137	137	342	345	185	185	101	101	139	149	177	187	166	166	111	111	150	153	246	261
DP5	Dorogh	187	189	259	263	106	130	234	236	171	171	261	261	137	137	345	345	195	195	101	101	149	151	191	191	164	164	111	111	150	150	237	246
DP6	Dorogh	187	189	263	263	136	136	234	234	171	171	258	258	137	137	345	345	189	195	98	101	149	151	187	191	164	164	111	111	153	153	237	237
DP7	Dorogh	187	187	263	263	106	130	234	244	167	167	258	261	137	137	345	345	195	195	98	101	151	151	191	191	164	164	111	111	150	150	246	249
DP8	Dorogh	189	189	259	263	106	130	234	234	167	171	258	261	137	137	345	345	195	195	98	101	149	151	191	191	164	164	111	111	153	153	237	237
DP9	Dorogh	187	189	263	263	106	106	234	244	167	171	261	261	137	137	342	345	189	195	98	101	149	151	187	191	164	164	111	111	150	153	237	249
DP10	Dorogh	189	189	259	259	130	130	232	234	167	167	261	261	137	137	345	345	189	195	101	101	149	149	187	187	164	164	111	111	150	153	246	246
DP11	Dorogh	189	189	263	263	124	130	234	244	167	171	261	261	135	137	345	345	189	195	98	101	149	151	187	191	164	164	111	113	153	153	246	246
DP12	Dorogh	187	189	263	263	106	130	234	234	167	169	261	261	137	137	345	345	189	195	101	101	149	149	191	191	164	166	111	111	153	153	240	246
DP13	Dorogh	187	189	259	263	106	136	234	234	169	173	258	261	137	137	342	345	189	195	101	101	149	149	191	191	164	166	111	113	150	153	237	240
DP14	Dorogh	187	187	263	263	130	130	242	244	171	171	261	261	137	137	345	345	189	195	101	101	149	151	191	191	166	166	111	111	150	150	237	249
DP15	Dorogh	189	189	263	263	106	130	234	234	167	167	0	0	137	137	345	345	195	195	98	101	149	151	187	191	164	164	111	111	150	150	246	255
DP16	Dorogh	187	187	263	263	106	130	244	244	167	171	258	261	137	137	342	345	189	195	101	101	149	151	191	191	164	164	111	111	150	153	237	246
MD1	Mderecs	187	187	263	263	124	130	234	234	169	169	258	258	137	137	345	345	195	195	101	101	151	151	187	187	164	166	111	111	150	150	237	252
MD2	Mderecs	187	187	263	263	106	139	234	234	169	169	255	261	137	137	342	345	195	195	101	101	151	151	187	187	164	166	111	113	150	150	237	249
MD3	Mderecs	187	187	263	263	130	130	234	234	169	169	258	258	137	137	345	345	195	195	101	101	151	151	187	187	166	166	111	111	150	150	249	252
MD4	Mderecs	187	187	263	263	106	130	234	234	169	169	255	258	137	137	342	345	195	195	98	101	151	151	187	187	166	166	99	111	150	150	237	249
MD5	Mderecs	187	187	263	263	130	130	224	234	169	169	258	261	137	137	345	345	195	195	101	101	149	151	187	187	164	166	99	111	150	153	237	252
MD6	Mderecs	187	187	263	263	106	130	222	234	169	169	258	261	137	137	342	342	195	195	101	101	149	151	187	187	164	166	111	111	150	153	237	243
MD7	Mderecs	187	187	263	263	106	130	232	232	167	169	258	258	137	137	342	342	195	195	101	101	151	151	187	187	166	166	99	111	150	153	237	252
MD8	Mderecs	187	187	263	263	130	139	234	234	169	169	261	261	137	137	345	345	195	195	98	101	151	151	187	187	166	166	99	111	150	153	249	252
MD9	Mderecs	187	187	263	263	130	130	232	234	169	169	258	258	137	137	345	345	195	195	101	101	151	151	187	187	166	166	111	111	150	153	249	249
MD10	Mderecs	187	187	263	263	106	130	224	232	167	169	258	258	137	137	345	345	195	195	101	101	151	151	187	187	166	166	111	111	150	153	237	237
MD11	Mderecs	187	187	263	263	130	139	222	234	169	169	258	258	137	145	345	345	195	195	98	101	151	151	187	187	164	166	99	111	150	150	249	249
MD12	Mderecs	187	187	263	263	130	130	234	234	169	169	258	261	137	137	345	345	189	195	101	101	151	151	187	187	166	166	111	111	150	153	249	249
MD13	Mderecs	187	187	263	263	130	130	222	234	167	169	255	258	137	137	345	345	195	195	101	101	149	151	187	187	166	166	111	113	150	150	237	249
MD14	Mderecs	187	187	263	263	106	130	234	234	167	167	258	261	137	137	345	345	195	195	98	101	151	151	187	187	166	166	99	111	150	150	237	258
MD15	Mderecs	187	187	263	263	106	139	234	234	169	169	258	261	137	137	342	342	195	195	101	101	151	151	187	187	166	166	99	111	150	150	249	252
MD16	Mderecs	187	187	263	263	130	130	224	234	169	169	258	258	137	137	345	345	195	195	101	101	151	151	187	187	166	166	99	111	150	153	237	249
BS1	Sirok	187	187	263	263	106	130	234	234	169	171	255	261	137	137	345	345	195	195	101	101	151	151	187	187	166	166	99	111	150	150	249	252
BS2	Sirok	187	187	263	263	124	130	234	236	157	169	258	261	137	139	342	342	195	195	101	101	151	151	187	187	166	166	99	111	150	150	249	252
BS3	Sirok	187	187	263	263	124	130	222	232	169	169	255	258	137	139	345	345	189	195	101	101	149	151	187	187	166	166	99	99	150	150	249	252
BS4	Sirok	187	187	263	263	106	124	222	242	169	169	258	261	137	137	342	345	195	195	101	101	151	151	187	187	166	166	99	99	150	153	249	249
BS5	Sirok	187	187	263	263	124	130	236	236	157	169	261	261	137	137	342	342	191	195	101	101	149	151	187	187	166	166	99	111	150	150	249	252
BS6	Sirok	187	187	263	263	124	130	222	234	159	169	261	261	137	139	342	345	189	195	101	101	151	151	187	187	164	166	99	111	150	153	249	249
BS7	Sirok	187	187	263	263	130	130	234	236	169	169	255	261	137	139	342	345	189	195	101	101	151	151	187	187	166	166	111	111	150	153	249	252
BS8	Sirok	187	187	263	263	106	130	232	234	169	169	258	261	137	137	345	345	195	195	101	101	151	151	187	187	164	166	111	111	150	153	249	249
BS9	Sirok	187	187	263	263	106	124	222	234	169	169	258	261	139	153	342	345	189	195	101	101	149	149	187	187	166	166	111	111	150	150	249	252
BS10	Sirok	187	187	263	263	124	124	232	232	169	169	261	261	137	137	345	345	189	191	101	101	151	151	187	187	166	166	111	111	153	153	249	249
BS11	Sirok	187	187	263	263	106	130	222	224	169	169	255	258	137	137	342	345	189	189	101	101	149	149	187	187	166	166	95	111	153	153	249	249
BS12	Sirok	187	187	263	263	106	130	224	236	169	169	258	258	137	137	342	345	189	195	101	101	151	151	187	187	166	166	99	111	150	150	249	249
BS13	Sirok	187	187	263	263	124	130	234	234	169	169	258	258	137	137	342	342	189	189	98	101	151	151	187	187	166	166	99	111	150	150	252	255
BS14	Sirok	187	187	263	263	124	130	234	242	167	169	258	258	137	137	342	345	195	195	101	101	151	151	187	187	166	166	99	111	150	150	249	249
BS15	Sirok	187	187	263	263	124	130	234	234	167	169	258	258	137	137	342	342	189	195	101	101	151	151	187	187	166	166	111	111	150	150	249	252
BS16	Sirok	187	187	263	263	106	130	234	236	169	169	258	261	137	139	342	345	191	195	101	101	151	151	187	187	166	166	95	111	150	150	246	246
CS1	Ecsehi	187	187	263	263	130	130	232	232	167	169	258	261	137	139	342	345	195	195	98	98	151	151	187	187	164	166	99	99	150	153	243	249
CS2	Ecsehi	187	187	263	263	130	130	232	232	169	169	258	261	139	139	342	345	195	195	101	101	151	151	187	187	166	166	99	111	150	150	249	255
CS3	Ecsehi	187	193	263	263	130	130	232	232	169	169	258	261	137	139	345	345	195	195	98	101	151	151	187	187	166	166	99	99	150	150	249	249
CS4	Ecsehi	187	187	263	263	130	130	232	238	169	169	258	258	137	139	342	345	195	195	98	101	151	151	187	187	164	164	99	99	150	150	243	255
CS5	Ecsehi	187	187	263	263	130	130	222	232	167	169	258	261	139	139	342	345	195	195	98	98	151	151	187	187	164	166	99	99	150	153	243	243
CS6	Ecsehi	187	187	263	263	130	130	232	232	169	169	261	261	139	139	342	342	195	195	98	98	151	151	187	187	164	166	99	99	150	150	243	249
CS7	Ecsehi	187	193	263	263	130	130	222	234	169	169	261	264	139	139	345	345	195	195	98	101	151	151	187	187	164	166	99	99	150	153	249	249
CS8	Ecsehi	187	187	263	263	106	130	232	232	167	167	255	261	137	139	345	345	195	195	98	98	151	151	187	187	164	166	99	111	150	153	243	249
CS9	Ecsehi	187	193	263	263	130	130	232	234	169	169	261	264	139	139	345	345	195	195	98	98	149	151	187	187	164	166	99	111	150	153	243	249
CS10	Ecsehi	187	187	263	263	130	130	222	232	169	169	258	261	139	139	342	345	195	195	98	101	151	151	187	187	166	166	99	111	150	153	243	255
CS11	Ecsehi	187	187	263	263	130	130	232	232	169	169	258	261	139	139	345	345	195	195	98	98	151	151	187	187	166	166	99	99	150	150	243	249
CS12	Ecsehi	187	187	263	263	130	130	232	232	167	169	258	261	139	139	342	345	195	195	98	98	151	151	187	187	166	166	99	111	150	150	243	255
CS13	Ecsehi	187	187	263	263	130	130	232	234	167	169	258	258	137	139	342	342	195	195	98	98	151	151	187	187	166	166	99	99	150	150	243	243
CS14	Ecsehi	187	187	263	263	130	130	232	234	167	169	258	261	139	139	342	345	195	195	98	98	151	151	187	187	166	166	99	111	150	153	243	249
CS15	Ecsehi	187	187	263	263	130	130	222	242	169	169	258	261	137	139	345	345	195	195	101	101	151	151	187	187	166	166	99	111	150	153	249	249
SD1	Sztdom	187	187	263	263	106	130	234	234	169	169	258	258	137	137	345	345	195	195	98	101	151	151	187	187	166	166	111	111	150	153	243	249
SD2	Sztdom	187	187	263	263	106	130	222	234	167	171	258	261	137	137	342	345	189	195	98	98	151	151	187	187	166	166	99	111	153	153	249	255
SD3	Sztdom	187	187	263	263	106	130	234	236	169	171	261	261	137	137	345	345	195	195	98	101	151	151	187	187	164	166	99	99	153	153	249	255
SD4	Sztdom	187	187	263	263	130	130	234	234	167	169	258	261	137	137	345	345	195	195	101	101	151	151	187	187	166	166	111	111	153	153	249	249
SD5	Sztdom	187	187	263	263	124	130	222	234	167	169	258	258	137	137	342	342	189	195	98	98	151	151	187	187	166	166	111	111	153	153	249	255
SD6	Sztdom	187	187	263	263	106	106	222	234	169	169	258	261	137	137	342	345	189	195	101	101	151	151	187	187	166	166	99	99	153	153	246	249
SD7	Sztdom	187	187	263	263	130	130	234	234	169	169	258	261	137	137	342	345	195	195	98	101	151	151	187	187	166	166	99	111	153	153	249	249
SD8	Sztdom	187	187	263	263	106	130	234	234	169	169	261	261	137	137	345	345	189	195	98	98	149	151	187	187	164	166	111	111	150	153	249	252
SD9	Sztdom	187	187	263	263	130	130	234	234	165	169	261	261	137	137	342	345	189	189	101	101	151	151	187	187	166	166	99	99	150	153	249	249
SD10	Sztdom	187	187	263	263	106	130	234	234	165	171	261	261	137	139	345	345	195	195	98	101	151	151	187	187	164	166	111	115	150	153	249	249
SD11	Sztdom	187	187	263	263	130	130	234	234	169	169	261	264	137	139	345	345	189	195	101	101	151	151	187	187	166	166	99	99	150	153	255	255
SD12	Sztdom	187	187	263	263	130	130	234	234	167	169	261	261	137	139	342	345	195	195	98	101	151	151	187	187	166	166	99	111	150	153	249	255
SD13	Sztdom	187	193	263	263	106	130	234	234	169	169	261	264	137	137	345	345	195	195	98	101	149	151	187	187	166	166	111	111	153	153	249	255
SD14	Sztdom	187	187	263	263	130	130	234	238	169	171	261	261	137	137	345	345	189	195	98	101	149	151	187	187	164	164	111	111	150	150	249	255
SD15	Sztdom	187	187	263	263	130	130	234	234	169	169	258	261	137	139	345	345	195	195	98	101	151	151	187	187	166	166	99	111	150	153	243	249
SD16	Sztdom	187	187	263	263	106	130	234	234	167	169	261	261	137	137	342	345	191	195	101	101	151	151	187	187	166	166	111	111	150	150	249	249
BO1	Bnadasd	187	187	263	263	106	130	234	234	169	169	255	261	137	139	342	342	195	195	98	101	151	151	187	187	166	166	99	99	150	153	249	255
BO2	Bnadasd	187	187	263	263	106	106	222	222	169	169	261	261	137	139	342	342	195	195	98	101	151	151	187	187	164	166	99	99	150	150	249	249
BO3	Bnadasd	187	187	263	263	106	130	222	224	169	171	261	261	137	139	342	342	195	195	98	101	151	151	187	187	166	166	99	115	153	153	249	249
BO4	Bnadasd	187	187	263	263	106	130	234	236	169	169	258	258	137	137	342	345	195	195	98	98	151	151	187	187	166	166	99	99	153	153	249	255
BO5	Bnadasd	187	187	263	263	106	106	232	234	169	169	261	261	137	139	342	342	195	195	101	101	151	151	187	187	166	166	99	115	150	153	249	249
BO6	Bnadasd	187	187	263	263	106	130	222	234	169	169	261	261	137	139	342	342	195	195	98	101	151	151	187	187	164	166	99	99	150	153	249	249
BO7	Bnadasd	187	187	263	263	106	130	224	232	169	169	258	261	137	137	342	345	195	195	98	101	151	151	187	187	166	166	99	115	153	153	249	249
BO8	Bnadasd	187	187	263	263	130	130	222	224	169	169	261	261	139	139	342	345	195	195	98	101	151	151	187	187	166	166	99	99	153	153	249	249
BO9	Bnadasd	187	193	263	263	106	130	222	238	169	169	261	261	137	137	342	345	195	195	101	101	151	151	187	187	166	166	99	115	150	150	249	252
BO10	Bnadasd	187	187	263	263	130	130	224	236	169	171	258	258	137	139	342	345	195	195	98	98	151	151	187	187	164	166	99	115	153	153	249	249
BO11	Bnadasd	187	193	263	263	106	130	222	224	169	169	261	261	139	139	342	342	195	195	98	101	151	151	187	187	166	166	99	111	153	153	249	249
BO12	Bnadasd	187	187	263	263	130	130	222	222	167	169	258	261	137	137	342	345	195	195	101	101	151	151	187	187	166	166	99	115	150	153	249	249
BO13	Bnadasd	187	187	263	263	106	130	222	244	169	171	261	261	139	153	342	342	195	195	101	101	151	151	187	187	166	166	99	111	153	153	249	255
BO14	Bnadasd	187	187	263	263	106	106	224	234	169	171	258	261	137	137	342	345	195	195	101	101	151	151	187	187	166	166	99	115	153	153	249	255
BO15	Bnadasd	187	193	263	263	106	130	222	222	169	169	261	261	137	139	342	342	195	195	98	98	151	151	187	187	166	166	99	115	150	153	249	249
BO16	Bnadasd	187	187	263	263	130	130	222	234	169	169	258	261	137	139	342	342	195	195	98	101	151	151	187	187	166	166	99	115	150	153	249	249
UR1	Uraj	187	187	263	263	106	130	222	222	169	175	255	258	137	139	342	342	195	195	98	98	151	151	187	187	166	166	99	99	150	150	252	252
UR2	Uraj	187	187	263	263	121	130	222	236	171	175	255	258	137	137	342	342	195	195	98	98	149	151	187	187	166	166	99	111	153	153	243	249
UR3	Uraj	187	187	263	263	106	130	236	236	171	171	252	258	137	137	342	342	189	189	98	101	149	151	187	187	164	166	111	111	150	153	243	249
UR4	Uraj	187	187	263	263	121	130	232	236	169	171	261	261	137	137	345	345	195	195	98	101	149	149	187	187	166	168	99	99	153	153	249	252
UR5	Uraj	187	187	263	263	106	130	234	234	169	169	255	261	137	137	345	345	195	195	98	101	151	151	187	187	166	166	111	111	150	150	249	252
UR6	Uraj	193	193	263	263	106	130	234	234	169	175	258	261	137	139	342	342	189	195	101	101	151	151	187	187	166	166	99	111	150	153	243	255
UR7	Uraj	187	187	263	263	124	130	222	234	169	169	255	258	137	139	345	345	189	195	98	101	151	151	187	187	164	166	99	99	150	150	249	261
UR8	Uraj	187	187	263	263	106	130	234	236	167	169	258	261	137	139	342	345	195	195	101	101	151	151	187	187	166	166	99	99	150	150	261	264
UR9	Uraj	187	187	263	263	106	130	222	222	169	175	255	258	137	139	342	342	195	195	98	101	151	151	187	187	166	166	99	111	150	153	243	252
UR10	Uraj	187	187	263	263	121	130	222	236	171	175	255	258	137	137	342	342	195	195	98	101	151	151	187	187	166	166	99	111	150	153	243	249
UR11	Uraj	187	187	263	263	106	124	226	234	169	171	258	261	137	137	342	345	195	195	101	101	151	151	187	187	166	166	99	111	150	150	249	255
UR12	Uraj	187	187	263	263	121	130	232	236	169	171	261	261	137	137	345	345	195	195	98	101	151	151	187	187	166	166	99	113	150	153	249	249
UR13	Uraj	187	187	263	263	106	130	234	234	169	169	255	261	137	137	345	345	189	189	98	98	151	151	187	187	164	164	99	99	150	153	249	252
UR14	Uraj	193	193	263	263	106	130	234	234	169	175	258	261	137	139	342	342	195	195	101	101	149	151	187	187	166	166	99	99	150	153	249	249
UR15	Uraj	187	187	263	263	124	130	222	234	169	169	255	258	137	139	345	345	195	195	98	101	151	151	187	187	164	166	99	111	150	150	252	252
UR16	Uraj	187	187	263	263	106	130	222	234	167	169	0	0	137	139	342	345	195	195	98	101	151	151	187	187	166	166	99	111	150	150	249	252
GO1	Gomorsz	187	187	263	263	106	106	234	236	169	171	258	258	137	137	345	345	195	195	98	101	151	151	187	187	166	166	111	111	153	153	249	261
GO2	Gomorsz	187	187	263	263	106	124	234	234	169	171	258	261	137	137	345	345	195	195	101	101	151	151	187	187	166	166	111	111	153	153	252	261
GO3	Gomorsz	187	191	263	263	106	133	234	238	163	169	261	261	137	137	345	345	195	195	101	101	149	149	187	187	166	166	111	111	150	150	249	252
GO4	Gomorsz	187	193	263	263	106	133	234	236	163	169	258	261	137	137	345	345	195	195	98	101	149	151	187	187	166	166	111	111	150	153	252	252
GO5	Gomorsz	187	191	263	263	124	133	234	234	171	175	258	258	137	137	345	345	189	195	101	101	149	149	187	187	166	166	111	111	150	150	249	255
GO6	Gomorsz	187	191	263	263	106	106	234	234	165	175	258	261	137	137	345	345	195	195	98	101	149	151	187	187	166	166	111	111	150	150	261	261
GO7	Gomorsz	187	191	263	263	106	133	234	234	171	171	258	258	137	137	345	345	195	195	101	101	151	151	187	187	166	166	111	111	153	153	249	252
GO8	Gomorsz	187	187	263	263	106	133	234	234	171	171	258	258	137	137	345	345	195	195	101	101	151	151	187	187	166	166	99	111	150	150	249	252
GO9	Gomorsz	187	187	263	263	133	133	234	234	169	169	258	258	137	137	345	345	195	195	101	101	151	151	187	187	166	166	111	111	150	150	249	252
GO10	Gomorsz	187	187	263	263	106	106	234	236	165	175	258	258	137	137	345	345	189	195	98	101	149	149	187	187	166	166	111	111	153	153	252	252
GO11	Gomorsz	187	187	263	263	106	124	234	236	165	169	258	258	137	137	345	345	195	195	101	101	149	149	187	187	166	166	111	111	150	150	249	252
GO12	Gomorsz	187	187	263	263	106	133	234	234	169	175	258	258	137	137	345	345	189	195	101	101	149	149	187	187	166	166	99	111	150	153	252	255
GO13	Gomorsz	187	187	263	263	106	106	234	236	169	171	258	258	137	137	345	345	195	195	98	101	149	149	187	187	166	166	99	111	150	153	249	249
GO14	Gomorsz	187	187	263	263	106	124	234	236	171	175	258	261	137	137	345	345	189	195	98	101	149	151	187	187	166	166	111	111	150	153	249	249
GO15	Gomorsz	187	187	263	263	106	106	236	242	171	171	258	258	137	137	345	345	195	195	101	101	149	149	187	187	166	166	99	111	150	153	249	249
GO16	Gomorsz	187	187	263	263	106	133	234	234	169	171	258	258	137	137	345	345	195	195	98	101	149	151	187	187	166	166	99	99	153	153	249	252
RA1	Ragaly	187	187	263	263	106	133	234	234	169	171	258	258	137	139	345	345	195	195	101	101	149	151	187	187	166	166	111	111	150	150	252	255
RA2	Ragaly	187	187	263	263	106	124	234	234	169	169	255	258	137	139	345	345	189	189	98	98	149	149	187	187	166	166	111	111	150	153	249	261
RA3	Ragaly	187	187	263	263	133	133	234	234	169	169	258	258	137	137	345	345	195	195	98	101	149	151	187	187	166	166	99	111	150	150	261	270
RA4	Ragaly	187	187	263	263	106	133	234	234	165	171	258	258	137	137	345	345	189	195	98	98	149	151	187	187	166	166	111	111	150	153	249	255
RA5	Ragaly	187	203	263	263	106	133	234	234	169	169	258	258	137	137	345	345	195	195	98	101	149	149	187	187	166	166	111	111	150	150	252	261
RA6	Ragaly	187	187	263	263	106	124	234	234	169	169	258	258	135	137	345	345	189	195	98	98	149	151	187	187	166	166	99	111	150	150	249	255
RA7	Ragaly	187	187	263	263	106	106	234	234	169	169	258	258	135	137	345	345	189	195	98	101	149	149	187	187	166	166	99	111	150	150	252	261
RA8	Ragaly	187	187	263	263	106	124	234	234	169	169	258	261	137	137	345	345	189	195	98	101	151	151	187	187	166	166	99	111	150	150	249	261
RA9	Ragaly	187	187	263	263	106	133	232	234	169	171	258	258	135	137	345	345	195	195	98	101	151	151	187	187	166	166	99	111	150	150	252	255
RA10	Ragaly	187	187	263	263	106	106	234	234	169	169	258	258	137	137	345	345	189	195	101	101	149	151	187	187	166	166	99	111	150	150	261	261
RA11	Ragaly	187	187	263	263	106	133	232	234	169	171	258	261	137	137	345	345	195	195	98	101	149	151	187	187	166	166	99	111	150	153	252	261
RA12	Ragaly	187	187	263	263	124	133	234	234	173	173	258	258	137	137	345	345	189	189	98	98	149	149	187	187	166	166	111	111	150	153	249	261
RA13	Ragaly	187	187	263	263	106	133	234	234	169	169	258	258	137	137	345	345	189	195	98	98	151	151	187	187	166	166	111	111	150	150	252	270
RA14	Ragaly	187	187	263	263	106	133	234	234	169	169	258	258	135	137	345	345	189	195	98	98	149	151	187	187	166	166	111	111	150	153	252	255
RA15	Ragaly	187	187	263	263	106	133	232	234	169	171	258	258	137	137	345	345	195	195	98	98	149	151	187	187	166	166	111	111	150	150	249	249
RA16	Ragaly	187	187	263	263	106	133	232	234	169	169	258	258	137	137	345	345	195	195	98	98	149	149	187	187	166	166	111	111	150	153	249	255
TA1	Tarcal	187	187	263	263	130	130	232	234	169	171	255	258	137	137	342	345	195	195	101	101	151	151	187	187	166	166	111	113	153	153	249	249
TA2	Tarcal	187	187	263	263	130	130	232	236	169	173	258	261	137	141	342	345	195	195	101	101	149	149	187	187	166	166	111	111	150	153	249	249
TA3	Tarcal	187	187	263	263	106	130	232	232	169	169	261	261	137	141	342	342	195	195	101	101	149	149	187	187	166	166	111	111	150	150	249	249
TA4	Tarcal	187	187	263	263	106	130	232	232	171	173	261	261	137	137	342	345	195	195	101	101	149	149	187	187	166	166	111	113	150	150	249	249
TA5	Tarcal	187	187	263	263	106	130	232	234	169	171	258	261	137	137	342	342	195	195	101	101	149	149	187	187	166	166	99	111	150	153	249	249
TA6	Tarcal	187	187	263	263	106	130	232	232	169	171	258	261	137	141	342	342	195	195	101	101	149	151	187	187	166	166	111	111	153	153	249	249
TA7	Tarcal	187	187	263	263	106	130	222	232	169	169	255	258	137	141	342	345	195	195	101	101	149	149	187	187	166	166	111	111	153	153	249	255
TA8	Tarcal	187	187	263	263	106	130	232	232	171	173	261	261	139	141	342	345	189	195	101	101	151	151	187	187	166	166	111	111	150	153	249	249
TA9	Tarcal	187	187	263	263	106	130	232	234	169	169	258	258	141	141	345	345	189	195	101	101	149	151	187	187	166	166	111	111	150	153	249	249
TA10	Tarcal	189	189	263	263	106	130	232	232	173	173	255	261	141	141	342	345	195	195	101	101	149	149	187	187	164	166	111	113	150	150	249	249
TA11	Tarcal	187	187	263	263	106	130	232	234	169	173	258	261	141	141	342	342	195	195	101	101	149	149	187	187	166	166	111	113	150	153	249	249
TA12	Tarcal	187	189	263	263	106	106	232	232	171	173	258	258	137	137	342	342	189	195	101	101	149	151	187	187	166	166	111	113	150	153	249	249
TA13	Tarcal	187	187	263	263	106	130	232	232	169	171	258	258	137	137	342	345	195	195	101	101	149	151	187	187	166	166	111	113	150	153	249	249
TA14	Tarcal	187	189	263	263	106	106	222	232	169	173	258	261	137	137	342	345	189	195	101	101	149	151	187	187	164	166	113	113	150	150	249	249
TA15	Tarcal	187	187	263	263	106	106	232	232	169	171	261	261	137	137	342	342	189	195	101	101	151	151	187	187	164	166	111	113	153	153	249	249
TA16	Tarcal	187	187	263	263	130	130	232	234	169	171	258	258	137	137	345	345	195	195	101	101	151	151	187	187	166	166	99	99	150	150	249	249
HE1	Henye	177	187	263	263	106	130	222	234	169	173	258	258	137	137	342	345	195	195	101	101	149	151	187	187	166	166	99	111	150	153	249	252
HE2	Henye	187	187	263	263	106	130	234	240	165	165	258	258	133	137	342	342	195	195	101	101	151	151	187	187	166	166	99	111	150	150	249	249
HE3	Henye	187	187	263	263	106	130	232	234	169	169	258	258	137	141	345	345	195	195	101	101	151	151	187	187	166	166	99	113	150	150	246	249
HE4	Henye	181	187	263	263	130	130	234	234	171	171	258	258	137	141	345	345	195	195	101	101	151	151	187	187	166	166	99	111	150	150	249	252
HE5	Henye	187	187	263	263	130	130	234	240	165	169	258	258	137	137	345	345	189	195	101	101	151	151	187	187	164	166	99	99	150	150	246	249
HE6	Henye	175	187	263	263	124	130	222	234	165	169	258	258	137	137	342	345	189	195	101	101	151	151	187	187	166	166	111	111	150	153	249	252
HE7	Henye	187	187	263	263	106	124	222	234	165	169	258	261	133	137	342	345	195	195	101	101	149	151	187	187	166	166	111	113	150	153	249	249
HE8	Henye	187	187	263	263	106	124	232	232	165	171	258	258	133	137	342	345	195	195	101	101	151	151	187	187	164	166	99	99	150	150	249	252
HE9	Henye	187	187	263	263	106	124	228	234	169	169	258	258	129	129	342	345	189	195	101	101	151	151	187	187	166	166	99	111	150	150	249	249
HE10	Henye	187	187	263	263	124	130	228	232	171	173	255	258	137	141	342	342	195	195	101	101	151	151	187	187	164	166	99	99	150	153	234	249
HE11	Henye	187	187	263	263	130	133	232	234	169	171	258	261	133	137	345	345	195	195	101	101	151	151	187	187	166	166	111	113	150	150	249	252
HE12	Henye	177	187	263	263	130	130	240	240	169	169	261	261	137	143	342	345	189	195	101	101	151	151	187	187	164	166	99	111	150	153	246	249
HE13	Henye	187	187	263	263	106	106	234	234	165	169	258	261	141	143	342	345	195	195	101	101	151	151	187	187	166	166	99	99	150	153	249	249
HE14	Henye	181	187	263	263	106	106	232	234	165	165	258	261	137	143	342	345	189	189	101	101	151	151	187	187	166	166	99	99	150	150	249	249
HE15	Henye	187	187	263	263	130	136	234	240	169	171	258	261	137	137	342	345	195	195	101	101	151	151	187	187	166	166	111	113	153	153	249	249
HE16	Henye	187	187	263	263	106	130	234	240	169	171	258	261	137	137	345	345	195	195	101	101	151	151	187	187	166	166	99	99	150	153	249	249
DM1	Macs	197	203	263	263	106	106	222	234	165	169	255	255	137	149	342	342	191	191	101	101	151	151	187	187	164	166	111	111	153	153	249	249
DM2	Macs	187	187	263	263	106	106	222	222	165	171	255	255	137	149	342	342	191	191	101	101	151	151	187	187	166	166	111	113	153	153	246	249
DM3	Macs	187	187	263	263	106	106	222	234	167	169	255	258	149	155	342	342	191	195	101	101	151	151	187	187	166	166	111	113	150	150	249	249
DM4	Macs	187	201	263	263	130	136	222	224	167	167	258	258	137	137	342	342	191	191	101	101	151	151	187	187	166	166	111	113	150	153	249	252
DM5	Macs	187	201	263	263	106	136	224	234	167	169	258	258	133	149	342	342	191	195	98	98	151	151	187	187	166	166	111	111	150	153	249	249
DM6	Macs	187	187	263	263	106	106	222	222	165	167	255	255	137	137	342	342	191	195	101	101	151	151	187	187	166	166	111	111	150	150	246	249
DM7	Macs	187	201	263	263	106	106	222	234	163	165	258	258	137	149	342	342	191	191	98	101	151	151	187	187	166	166	111	113	150	153	246	249
DM8	Macs	201	201	263	263	106	106	222	222	167	167	255	258	149	149	342	342	191	195	101	101	151	151	187	187	164	166	111	111	150	150	249	249
DM9	Macs	187	201	263	263	106	106	222	238	163	167	255	258	149	155	342	342	191	195	98	101	151	151	187	187	164	166	111	111	153	153	249	249
DM10	Macs	187	187	263	263	106	106	222	222	165	169	255	258	137	137	342	342	191	191	98	101	151	151	187	187	166	166	111	111	150	153	249	252
DM11	Macs	187	201	263	263	106	106	222	224	165	167	255	258	135	149	342	342	195	195	98	101	151	151	187	187	166	166	111	111	150	153	246	249
DM12	Macs	187	187	263	263	106	136	222	224	167	167	255	255	137	149	342	342	191	191	101	101	151	151	187	187	166	166	111	113	150	150	249	252
DM13	Macs	187	187	263	263	106	130	222	242	165	169	255	258	137	149	342	342	191	191	101	101	151	151	187	187	164	164	111	111	150	153	249	249
DM14	Macs	187	203	263	263	106	136	222	242	165	169	255	258	149	149	342	342	191	191	98	101	151	151	187	187	166	166	111	111	150	150	246	249
DM15	Macs	187	201	263	263	106	106	222	238	165	167	255	255	137	137	342	342	191	195	98	101	151	151	187	187	164	166	111	111	150	153	249	252
DM16	Macs	187	201	263	263	106	106	222	234	167	169	255	258	137	149	342	342	191	195	101	101	151	151	187	187	166	166	111	111	150	153	249	249
DE1	Dombegy	187	201	263	263	106	106	222	232	167	169	255	255	137	149	342	342	191	195	101	101	149	149	187	187	166	166	99	99	150	153	249	252
DE2	Dombegy	187	187	263	263	106	106	222	232	165	165	255	258	133	137	342	342	195	195	98	101	149	151	187	187	166	166	111	111	150	153	243	249
DE3	Dombegy	185	187	263	263	106	130	222	236	167	169	258	258	137	139	342	342	195	195	101	101	149	151	187	187	166	166	99	111	150	153	249	249
DE4	Dombegy	185	201	263	263	106	106	222	222	165	167	255	255	137	139	342	342	195	195	98	101	151	151	187	187	166	166	111	111	150	150	249	249
DE5	Dombegy	187	201	263	263	106	106	222	232	167	167	255	261	137	137	342	342	189	195	101	101	149	151	187	187	166	166	99	111	150	153	249	249
DE6	Dombegy	187	187	263	263	106	106	222	232	165	165	258	261	137	137	342	342	195	195	101	101	151	151	187	187	166	166	111	113	150	150	243	252
DE7	Dombegy	187	201	263	265	106	106	222	222	165	171	255	258	137	151	342	342	189	189	98	101	151	151	187	187	166	166	99	111	150	153	243	255
DE8	Dombegy	187	187	263	263	130	130	222	232	165	167	255	261	137	137	342	342	189	195	101	101	151	151	187	187	166	166	99	111	150	153	249	249
DE9	Dombegy	187	201	263	263	106	106	222	224	165	171	255	261	137	137	342	342	189	195	101	101	151	151	187	187	166	166	99	111	153	153	252	255
DE10	Dombegy	187	187	263	263	106	130	222	232	165	167	255	261	133	135	342	342	189	195	101	101	149	151	187	187	164	166	99	111	153	153	249	255
DE11	Dombegy	187	199	263	263	106	106	222	222	165	167	258	258	137	137	342	342	189	195	98	101	151	151	187	187	166	166	99	99	150	153	249	249
DE12	Dombegy	187	189	263	263	106	106	222	222	167	167	258	258	137	137	342	342	195	195	98	101	149	151	187	187	166	166	111	111	153	153	240	249
DE13	Dombegy	187	187	263	263	106	106	222	232	165	167	255	258	137	139	345	345	195	195	98	101	149	151	187	187	166	166	99	99	150	153	249	255
DE14	Dombegy	187	201	263	263	106	106	222	222	167	167	255	258	135	137	342	342	195	195	101	101	151	151	187	187	166	166	99	111	150	153	249	249
DE15	Dombegy	0	0	263	263	106	106	222	222	167	167	0	0	135	137	342	342	189	195	98	101	149	151	187	187	164	166	99	113	153	153	249	249
DE16	Dombegy	187	187	263	265	106	106	222	234	165	167	255	261	135	141	342	342	195	195	98	101	151	151	187	187	166	166	99	99	150	150	249	255
DE17	Dombegy	187	201	263	263	106	130	222	222	167	167	255	258	137	137	342	345	195	197	98	101	151	151	187	187	166	166	99	99	150	150	249	249
DE18	Dombegy	187	187	263	263	106	124	222	232	167	171	255	255	137	139	342	342	195	195	101	101	149	151	187	187	166	166	99	111	150	150	249	252
DE19	Dombegy	187	187	263	263	106	106	222	222	165	167	255	255	137	145	342	342	195	195	101	101	151	151	187	187	166	166	99	111	150	153	237	249
DE20	Dombegy	187	187	263	263	130	130	222	222	167	169	255	258	137	137	342	342	195	195	101	101	149	151	187	187	166	166	111	111	150	153	249	252
DE21	Dombegy	187	201	263	263	106	106	210	222	165	165	258	261	137	149	342	342	189	195	98	101	151	151	187	187	166	166	99	111	150	153	243	249
DE22	Dombegy	187	201	263	263	106	106	222	222	167	169	258	261	0	0	342	342	195	195	101	101	151	151	187	187	166	166	111	113	150	150	249	249
DE23	Dombegy	187	187	263	263	106	106	222	222	167	167	255	261	137	137	342	342	189	195	101	101	151	151	187	187	166	166	99	111	150	153	249	249
DE24	Dombegy	187	201	263	263	106	106	222	232	167	167	255	255	0	0	342	342	195	195	98	101	151	151	187	187	166	166	99	111	153	153	249	249
DE25	Dombegy	187	201	263	263	106	130	236	238	167	167	255	255	137	151	342	342	195	195	98	101	149	151	187	187	166	166	99	99	150	153	249	249
DE26	Dombegy	0	0	263	263	106	106	222	232	165	167	255	261	135	151	342	342	191	195	101	101	151	151	187	187	166	166	111	111	150	150	237	249
DE27	Dombegy	187	187	0	0	106	106	222	222	171	171	255	261	133	149	342	342	191	195	101	101	149	149	187	187	166	166	111	111	150	150	243	252
DE28	Dombegy	187	201	263	263	106	130	222	222	165	167	258	261	137	137	342	342	195	195	101	101	149	151	187	187	164	166	99	111	150	153	249	255
DE29	Dombegy	0	0	263	263	106	106	222	224	167	167	258	261	137	137	342	345	195	195	101	101	149	151	187	187	166	166	99	111	153	153	237	249
DE30	Dombegy	187	187	263	263	106	106	222	234	167	171	255	258	137	149	342	342	0	0	98	101	151	151	187	187	166	166	99	111	150	153	249	252
VD1	VlDavid	187	187	263	263	106	106	222	230	169	169	255	258	133	137	342	342	189	189	98	98	151	151	183	183	166	166	99	111	150	150	231	252
VD2	VlDavid	187	187	263	263	106	106	218	222	165	167	255	258	131	133	342	345	189	189	98	101	149	151	183	185	164	164	99	99	150	153	240	249
VD3	VlDavid	193	209	263	263	106	106	218	222	159	167	255	258	133	133	342	342	189	191	98	98	151	151	183	183	164	164	97	97	150	150	237	240
VD4	VlDavid	187	187	263	263	97	106	222	222	171	171	255	255	133	133	342	342	189	191	98	98	151	151	183	187	164	164	99	111	150	153	240	240
VD5	VlDavid	187	197	263	263	106	106	222	222	167	167	255	258	133	137	342	342	189	189	98	101	151	151	183	187	164	164	99	99	150	150	249	255
VD6	VlDavid	187	187	263	263	106	106	218	218	167	171	255	255	135	137	342	342	189	189	98	98	151	151	183	187	164	164	99	99	150	150	240	249
VD7	VlDavid	187	191	263	263	97	106	218	232	167	167	255	258	133	133	342	345	189	191	98	101	151	151	183	183	164	166	97	111	150	150	249	255
VD8	VlDavid	187	191	263	263	106	106	222	224	167	167	258	258	133	133	342	342	189	189	98	101	151	151	183	187	164	164	99	99	150	150	240	252
VD9	VlDavid	187	195	263	263	106	106	218	224	167	167	255	258	133	139	342	342	189	191	98	98	151	151	187	189	164	164	97	97	150	150	231	249
VD10	VlDavid	187	187	263	263	97	106	222	232	167	167	258	258	133	133	342	342	189	195	98	101	149	151	183	187	164	164	99	113	150	150	249	252
VD11	VlDavid	187	195	263	265	106	106	222	222	167	167	255	255	133	135	342	342	189	195	98	101	151	151	183	187	164	166	99	99	150	150	237	240
VD12	VlDavid	185	201	263	263	106	106	222	222	165	167	258	258	133	133	345	345	189	189	98	98	151	151	185	187	166	166	99	99	150	150	249	255
VD13	VlDavid	187	193	263	263	106	106	222	222	167	167	255	258	133	133	342	345	189	195	98	101	151	151	183	185	164	166	99	99	150	150	240	240
VD14	VlDavid	185	201	263	263	106	106	222	232	165	167	258	258	133	133	342	342	189	189	98	101	151	151	185	187	164	166	99	99	150	150	231	240
VD15	VlDavid	187	187	263	263	97	106	222	222	165	167	255	258	133	139	342	345	189	189	98	101	151	151	187	187	164	166	99	111	150	150	249	258
VD16	VlDavid	187	187	263	263	106	106	222	222	167	167	255	258	133	133	342	342	189	189	98	98	149	151	185	185	164	164	99	99	150	153	246	249
VD17	VlDavid	187	201	263	263	106	106	222	232	167	167	255	258	133	133	342	342	189	189	98	98	151	151	187	187	164	164	97	111	150	150	231	252
VD18	VlDavid	187	187	263	263	106	106	218	224	167	167	255	258	133	133	342	345	189	189	98	98	151	151	187	187	164	166	99	111	150	150	237	249
VD19	VlDavid	187	187	263	263	106	106	220	222	165	167	255	258	133	133	342	345	189	189	98	98	151	151	183	187	164	164	99	99	150	150	249	255
VD20	VlDavid	187	201	263	263	106	106	218	222	167	167	255	258	133	139	342	342	189	189	98	98	151	151	185	187	164	164	99	99	150	150	231	240
OL1	Olexand	185	187	263	263	97	106	218	222	167	167	255	255	139	139	342	342	189	189	98	98	151	151	183	183	164	164	99	111	150	153	249	279
OL2	Olexand	185	187	263	263	106	106	218	222	167	167	255	258	123	143	342	342	191	191	98	98	149	151	185	185	164	164	99	99	150	153	240	243
OL3	Olexand	201	201	263	263	106	106	222	232	167	169	255	255	133	137	342	345	191	191	98	98	151	151	185	187	164	166	99	99	153	153	231	243
OL4	Olexand	187	203	263	263	106	106	222	222	167	169	255	258	133	137	342	342	189	195	98	98	151	151	183	187	164	166	99	99	150	153	231	231
OL5	Olexand	187	189	263	263	106	106	222	230	167	173	255	255	137	137	342	342	189	195	98	98	151	151	185	187	164	164	99	111	150	153	240	240
OL6	Olexand	187	187	263	263	97	106	218	222	165	167	255	255	133	133	342	342	189	189	98	98	151	151	183	187	164	164	99	111	150	153	231	249
OL7	Olexand	187	201	263	263	97	106	212	246	165	167	255	255	133	135	342	342	189	191	98	98	151	151	185	185	164	166	99	111	150	150	231	231
OL8	Olexand	187	187	263	263	106	106	218	222	165	167	255	255	133	137	342	345	195	195	98	98	149	151	183	185	164	164	99	111	150	150	249	249
OL9	Olexand	189	201	263	263	106	106	222	224	165	165	255	258	137	137	342	342	189	191	98	98	149	151	187	187	164	166	111	113	150	153	231	240
OL10	Olexand	187	201	263	263	106	106	218	218	167	173	255	255	133	133	342	345	189	191	98	98	151	151	185	187	164	166	99	113	150	153	231	240
OL11	Olexand	185	187	263	263	106	106	218	232	167	169	258	258	137	137	342	342	189	189	98	98	149	151	183	183	164	164	99	99	150	153	240	240
OL12	Olexand	187	193	263	263	97	106	218	230	167	173	255	255	133	133	342	342	191	195	98	98	151	151	183	185	166	166	99	111	150	153	249	252
OL13	Olexand	187	187	263	263	106	106	232	234	165	167	255	258	133	137	342	342	189	191	98	98	149	151	183	185	164	164	97	99	150	153	234	261
OL14	Olexand	191	201	263	263	106	106	222	222	165	165	255	255	133	133	342	342	189	189	98	98	151	151	183	185	166	166	99	111	150	153	231	234
OL15	Olexand	187	187	263	263	106	106	218	222	167	167	255	255	123	139	342	342	189	191	98	98	151	151	187	187	164	164	99	111	150	153	231	246
OL16	Olexand	187	191	263	263	106	106	218	222	165	167	255	255	133	137	342	345	189	191	98	98	149	151	185	187	164	164	99	99	150	150	255	282
OL17	Olexand	187	201	263	263	97	106	222	232	167	167	255	255	133	137	342	342	189	189	98	98	149	151	187	187	166	166	99	111	150	153	240	249
OL18	Olexand	185	191	263	263	106	106	218	232	169	169	255	258	133	135	342	342	189	191	98	98	151	151	185	187	164	166	99	99	150	150	231	252
OL19	Olexand	189	191	263	263	97	106	218	232	165	167	255	258	139	139	342	342	189	191	98	98	151	151	183	185	164	164	97	99	150	153	231	240
OL20	Olexand	187	201	263	263	106	106	222	232	167	167	255	255	133	137	342	345	189	189	98	101	149	151	183	185	164	164	99	99	150	150	234	240
KO1	Kostychi	187	187	263	263	106	106	220	222	167	167	255	255	133	133	342	345	189	189	98	98	151	151	183	183	164	166	99	99	150	153	231	231
KO2	Kostychi	187	187	263	267	106	109	222	222	165	167	255	255	133	133	342	345	189	189	98	98	151	151	183	183	166	166	99	99	153	153	231	249
KO3	Kostychi	201	205	263	263	106	106	222	232	167	169	255	255	133	135	342	345	191	195	98	98	151	151	185	187	166	166	99	99	150	153	237	249
KO4	Kostychi	193	199	263	263	106	109	222	222	167	167	255	255	133	133	342	342	189	189	98	98	151	151	183	183	164	166	99	99	153	153	231	243
KO5	Kostychi	187	203	263	263	106	109	222	232	167	167	255	255	133	133	342	342	189	191	98	98	151	151	183	183	166	166	99	99	150	153	249	249
KO6	Kostychi	191	203	263	263	106	109	222	224	167	169	255	255	133	133	342	342	191	191	98	98	151	151	183	183	164	166	99	99	150	153	231	252
KO7	Kostychi	185	187	263	263	97	106	224	232	165	167	255	255	133	133	342	342	189	189	98	98	151	151	183	187	164	166	99	99	150	153	240	252
KO8	Kostychi	187	187	263	263	106	106	232	234	151	167	255	255	129	135	342	342	189	189	98	98	151	151	183	185	164	166	99	99	150	153	231	261
KO9	Kostychi	187	197	263	263	106	109	218	222	165	167	255	255	133	133	342	345	189	195	98	98	151	151	183	185	164	164	99	99	150	153	231	249
KO10	Kostychi	187	201	263	263	106	106	222	222	167	167	255	255	133	133	342	342	189	195	98	98	151	151	183	185	164	168	99	99	153	153	240	249
KO11	Kostychi	187	203	263	263	97	106	222	222	167	167	255	255	133	133	342	345	191	195	98	98	151	151	183	183	166	166	99	99	150	153	249	249
KO12	Kostychi	185	187	263	263	106	106	222	222	167	167	255	255	133	133	342	342	195	195	98	98	151	151	183	185	164	166	99	99	150	150	249	252
KO13	Kostychi	189	199	263	263	106	106	222	234	167	169	255	255	137	137	342	342	189	189	98	98	151	151	183	185	164	164	99	99	150	153	231	240
KO14	Kostychi	201	203	263	263	106	106	222	222	167	167	255	255	133	137	342	342	189	189	98	98	151	151	183	185	166	166	99	99	150	150	249	252
KO15	Kostychi	187	201	263	263	97	106	220	224	167	167	255	255	131	133	342	345	189	191	98	98	151	151	183	183	164	166	99	99	150	153	231	240
KO16	Kostychi	203	203	263	263	106	109	222	222	165	165	255	258	133	149	345	345	189	195	98	98	151	151	183	187	164	166	99	99	150	153	246	249
KO17	Kostychi	187	189	263	265	109	109	222	222	159	167	255	255	131	135	342	345	191	195	98	98	151	151	183	183	164	164	99	99	150	153	237	249
KO18	Kostychi	187	187	263	263	106	106	222	236	167	169	255	255	133	135	342	345	189	191	98	98	151	151	185	187	166	166	99	99	150	153	225	246
KO19	Kostychi	187	191	263	263	106	109	232	232	167	169	255	255	133	133	342	345	189	191	98	98	151	151	183	183	164	166	99	99	150	150	231	249
KO20	Kostychi	187	203	263	263	106	106	222	222	167	167	255	255	131	133	342	345	189	191	98	101	151	151	183	185	164	166	99	99	150	153	249	255
KB1	Kamjank	187	189	263	265	106	109	222	238	167	167	255	255	137	141	342	342	189	189	98	98	151	151	183	187	164	164	99	99	150	150	243	252
KB2	Kamjank	187	187	263	263	106	109	222	224	167	167	255	255	133	133	342	342	189	189	98	98	151	151	185	185	164	164	99	99	150	150	243	255
KB3	Kamjank	187	189	263	263	106	106	222	222	167	167	255	255	133	137	342	342	189	189	98	98	151	151	183	187	164	164	99	99	150	150	249	252
KB4	Kamjank	187	189	263	265	109	109	222	230	169	171	0	0	133	135	0	0	189	189	98	98	151	151	185	187	164	166	99	99	150	150	240	249
KB5	Kamjank	187	187	263	263	106	106	222	224	167	169	255	255	133	133	342	342	189	189	98	98	151	151	185	187	166	166	99	99	150	153	246	249
KB6	Kamjank	187	201	263	263	106	106	218	224	165	175	255	258	135	137	342	342	189	189	98	98	151	151	187	187	164	164	99	99	150	150	249	255
KB7	Kamjank	187	187	263	263	106	106	222	224	167	171	255	255	133	133	342	342	189	189	98	98	151	151	187	187	164	164	99	99	150	153	249	252
KB8	Kamjank	187	187	263	263	106	106	222	232	167	167	255	255	131	137	342	342	189	189	98	98	151	151	183	185	164	164	99	99	150	153	237	249
KB9	Kamjank	187	187	263	263	106	109	222	232	167	167	255	255	133	139	342	342	189	191	98	98	151	151	185	187	164	166	99	99	153	153	243	261
KB10	Kamjank	187	187	263	263	106	106	222	232	167	167	255	255	131	137	342	342	189	189	98	98	151	151	185	187	164	164	99	99	150	150	240	249
KB11	Kamjank	187	189	263	267	106	109	218	224	167	167	255	255	133	133	342	342	189	189	98	98	151	151	187	187	164	166	99	99	150	153	234	252
KB12	Kamjank	187	189	263	263	106	109	222	222	167	167	255	255	131	139	342	342	189	189	98	98	151	151	185	185	164	164	99	99	150	150	240	252
KB13	Kamjank	187	187	263	263	106	106	222	224	167	167	255	255	133	133	342	342	189	189	98	98	151	151	185	187	164	166	99	99	150	150	231	240
KB14	Kamjank	187	187	263	263	106	109	222	222	167	171	255	255	133	133	342	342	189	189	98	98	151	151	185	185	164	166	99	99	150	150	240	252
KB15	Kamjank	187	191	263	263	106	109	224	226	167	169	255	255	133	139	342	342	189	189	98	98	151	151	183	185	164	164	99	99	150	153	243	267
KB16	Kamjank	187	201	263	263	106	106	218	220	165	167	255	255	133	135	342	342	189	189	98	98	151	151	185	185	164	164	99	99	150	150	249	252
KB17	Kamjank	187	201	263	263	106	106	222	234	167	169	255	258	133	133	342	342	189	189	98	98	151	151	187	187	164	164	99	99	150	150	240	249
KB18	Kamjank	187	187	263	265	106	106	222	222	167	167	255	255	133	133	342	342	189	189	98	98	151	151	185	187	164	166	99	99	150	150	240	252
KB19	Kamjank	175	191	263	267	106	109	222	222	167	167	255	255	133	133	342	342	189	191	98	98	151	151	185	187	164	164	99	99	150	150	240	240
KB20	Kamjank	185	187	263	263	106	109	218	218	167	167	255	255	133	135	342	342	189	189	98	98	151	151	183	187	164	166	99	99	150	153	249	255
PI1	Pii	185	203	263	263	106	106	224	224	167	167	255	255	133	137	342	342	191	195	98	98	151	151	183	183	164	166	97	99	150	150	240	240
PI2	Pii	175	187	263	263	106	106	222	224	165	167	255	258	133	133	342	342	195	195	98	101	151	151	183	185	164	166	97	97	153	153	231	234
PI3	Pii	185	193	263	263	106	106	222	222	167	167	255	258	133	133	342	342	189	195	98	101	151	151	185	185	164	166	97	97	150	153	231	249
PI4	Pii	187	205	263	263	106	106	234	234	167	167	255	255	133	133	342	342	189	195	98	98	151	151	185	185	164	164	99	99	150	150	231	240
PI5	Pii	201	211	263	263	106	106	222	222	167	167	258	258	133	133	342	342	189	195	98	98	151	151	183	185	164	166	97	97	150	153	231	240
PI6	Pii	185	185	263	263	106	106	222	222	167	167	255	255	133	133	342	345	189	195	98	101	151	151	183	185	164	166	99	99	150	150	231	231
PI7	Pii	199	205	263	271	106	106	220	220	169	169	258	258	133	133	345	345	189	191	101	101	151	151	183	183	166	166	97	97	150	153	231	249
PI8	Pii	195	205	263	263	106	106	222	222	167	171	255	258	133	133	345	345	189	191	98	101	151	151	183	185	166	166	99	99	150	150	231	237
PI9	Pii	193	199	263	263	106	106	222	222	167	169	258	258	133	137	345	345	189	195	98	98	151	151	185	185	164	166	99	99	150	150	231	231
PI10	Pii	193	203	263	263	106	106	222	222	157	167	255	255	133	133	342	345	191	195	98	98	151	151	183	185	164	166	99	99	150	150	231	249
PI11	Pii	199	199	263	263	106	106	222	240	167	167	255	258	133	137	342	345	189	195	98	98	151	151	183	183	164	166	99	99	150	153	231	252
PI12	Pii	0	0	263	263	106	106	222	222	167	169	255	255	135	137	345	345	189	195	98	101	151	151	185	185	164	166	97	97	150	150	240	249
PI13	Pii	187	195	263	263	106	106	222	224	167	167	255	258	133	133	342	345	191	195	98	101	151	151	185	185	166	166	99	99	150	153	234	249
PI14	Pii	193	201	263	271	106	106	222	224	167	167	255	255	137	137	342	345	191	195	98	101	151	151	183	185	166	166	97	97	150	150	231	249
PI15	Pii	187	193	263	263	106	106	222	222	167	167	255	255	133	133	345	345	189	191	98	101	151	151	183	185	164	164	97	97	150	153	231	249
PI16	Pii	185	193	263	265	106	106	222	222	167	167	255	258	133	137	342	345	189	195	98	101	151	151	185	185	166	166	99	99	150	150	240	240
PI17	Pii	187	195	263	263	106	106	222	222	167	167	258	258	133	137	342	345	195	195	98	98	151	151	183	185	166	166	99	99	150	150	234	240
PI18	Pii	185	201	263	263	106	106	220	222	165	167	255	255	133	135	342	342	191	195	98	101	151	151	183	183	164	166	99	99	150	150	240	255
PI19	Pii	185	193	263	273	106	106	222	222	167	169	255	255	133	133	345	345	191	191	98	101	151	151	185	185	166	166	97	97	150	150	231	234
PI20	Pii	193	203	263	263	106	106	220	232	167	167	255	255	131	133	342	345	195	195	98	101	151	151	185	185	166	166	99	99	150	150	231	234
BL1	Bielozer	187	187	263	263	106	109	0	0	167	167	255	255	133	137	342	342	191	191	98	98	149	149	185	185	164	164	99	99	150	150	231	237
BL2	Bielozer	185	185	263	263	106	106	218	218	167	171	255	258	133	133	342	342	191	191	98	98	149	149	185	185	164	164	99	99	150	150	231	231
BL3	Bielozer	185	187	263	263	106	106	218	218	173	173	255	255	131	137	342	342	191	191	98	98	149	149	185	185	164	164	99	99	150	150	231	234
BL4	Bielozer	185	185	263	263	106	106	218	218	167	167	255	255	133	133	342	342	191	191	98	98	149	149	185	185	164	164	99	99	150	150	231	231
BL5	Bielozer	185	187	263	263	109	109	218	218	167	167	255	255	131	137	342	342	191	191	98	98	149	149	185	185	164	164	99	99	150	150	225	231
BL6	Bielozer	185	185	263	263	106	106	234	234	167	173	255	255	133	133	342	342	191	191	98	98	149	149	185	185	164	164	99	99	150	150	231	234
BL7	Bielozer	185	187	263	263	106	109	234	234	167	167	255	255	139	139	342	342	191	191	98	98	149	149	185	185	164	164	99	99	150	150	222	231
BL8	Bielozer	185	185	263	263	106	106	234	234	167	173	255	258	137	139	342	342	191	191	98	98	149	149	185	185	164	164	99	99	150	150	222	222
BL9	Bielozer	185	187	263	263	106	106	218	218	167	167	255	258	133	137	342	342	191	191	98	98	149	149	185	185	164	164	99	99	150	150	231	231
BL10	Bielozer	185	187	263	263	106	106	218	218	167	169	255	255	137	137	342	342	191	191	98	98	149	149	185	185	164	164	99	99	150	150	231	231
BL11	Bielozer	185	185	263	263	106	106	236	236	167	167	255	255	133	137	342	342	191	191	98	98	149	149	185	185	164	164	99	99	150	150	231	231
BL12	Bielozer	187	187	263	263	106	106	0	0	167	167	255	255	131	133	342	342	191	191	98	98	149	149	185	185	164	164	99	99	150	150	225	231
BL13	Bielozer	185	187	263	263	106	106	0	0	167	167	255	255	133	137	342	342	191	191	98	98	149	149	185	185	164	164	99	99	150	150	231	234
BL14	Bielozer	187	187	263	263	106	106	218	218	167	167	255	258	133	137	342	342	191	191	98	98	149	149	185	185	164	164	99	99	150	150	231	237
BL15	Bielozer	185	187	263	263	106	106	218	242	167	167	255	258	133	133	342	342	191	191	98	98	149	149	185	185	164	164	99	99	150	150	231	237
BL16	Bielozer	185	185	263	263	106	106	218	234	167	167	255	255	133	133	342	342	191	191	98	98	149	149	185	185	164	164	99	99	150	150	231	231
BL17	Bielozer	185	185	263	263	106	106	218	218	167	167	255	255	133	137	342	342	191	191	98	98	149	149	185	185	164	164	99	99	150	150	222	231
BL18	Bielozer	185	185	263	263	106	106	218	218	167	167	255	255	133	137	342	342	191	191	98	98	149	149	185	185	164	164	99	99	150	150	231	231
BL19	Bielozer	185	185	263	263	106	106	218	218	167	175	255	255	137	139	342	342	191	191	98	98	149	149	185	185	164	164	99	99	150	150	231	231
BL20	Bielozer	187	187	263	263	106	106	218	218	167	167	255	255	133	137	342	342	191	191	98	98	149	149	185	185	164	164	99	99	150	150	231	234
ST1	Staroluz	185	201	263	263	109	109	218	232	167	167	255	255	131	133	342	342	191	191	98	98	149	149	185	185	164	166	99	99	150	150	231	243
ST2	Staroluz	185	185	263	263	109	109	218	232	167	167	255	255	133	133	342	342	191	191	98	98	149	149	185	185	166	166	99	99	150	150	231	231
ST3	Staroluz	185	203	263	263	106	109	232	232	167	167	255	258	135	135	342	342	191	191	98	98	149	149	185	185	166	166	99	99	150	150	231	249
ST4	Staroluz	191	201	263	263	106	106	232	232	167	169	255	255	133	133	342	342	191	191	98	98	149	149	185	185	164	166	99	99	150	150	246	249
ST5	Staroluz	185	203	263	263	109	109	232	238	167	167	246	255	133	133	342	342	191	191	98	98	149	149	185	187	164	166	99	99	150	150	231	231
ST6	Staroluz	185	211	263	263	106	109	218	234	167	169	255	255	133	133	342	342	189	191	98	98	149	149	185	185	164	166	99	99	150	150	234	249
ST7	Staroluz	199	201	263	263	106	109	232	232	167	167	255	258	133	133	342	342	189	191	98	98	149	149	185	185	164	166	99	99	150	150	231	231
ST8	Staroluz	185	201	263	267	106	109	232	238	167	167	255	258	133	149	342	342	191	191	98	98	149	149	185	185	164	166	99	99	150	150	234	261
ST9	Staroluz	185	185	263	263	109	109	232	234	167	169	255	255	133	133	342	342	189	191	98	98	149	149	185	185	166	166	99	99	150	150	231	240
ST10	Staroluz	185	185	263	263	106	106	232	232	167	167	255	255	133	135	342	342	189	189	98	98	149	149	185	185	164	166	99	99	150	150	231	252
ST11	Staroluz	183	201	263	263	106	109	234	238	167	167	255	255	131	133	342	342	189	191	98	98	149	149	185	185	166	166	99	99	150	150	225	258
ST12	Staroluz	201	205	263	263	106	106	232	232	167	167	258	258	133	135	342	342	191	191	98	98	149	151	185	185	166	166	99	99	150	150	231	231
ST13	Staroluz	201	203	263	263	109	109	232	236	167	167	255	255	133	133	342	342	189	191	98	98	149	149	185	185	166	166	99	99	150	150	243	252
ST14	Staroluz	185	203	263	263	106	106	232	234	167	169	255	255	133	133	342	342	189	191	98	98	149	149	185	185	166	166	99	99	150	150	231	249
ST15	Staroluz	195	201	263	263	106	109	234	234	167	167	255	255	133	135	342	342	189	191	98	98	149	149	185	185	164	166	99	99	150	150	231	234
ST16	Staroluz	197	201	263	263	106	109	218	232	167	167	255	255	133	133	342	342	191	191	98	98	149	149	185	185	166	166	99	99	150	150	231	243
ST17	Staroluz	185	201	263	263	106	109	218	238	151	167	255	258	133	133	342	342	189	191	98	98	149	149	185	185	166	166	99	99	150	150	231	231
ST18	Staroluz	185	201	263	263	109	109	218	232	167	167	255	255	133	133	342	342	191	191	98	98	149	149	185	185	164	166	99	99	150	150	231	249
ST19	Staroluz	203	203	255	263	106	109	232	238	167	167	255	255	133	133	342	342	191	191	98	98	149	149	185	185	166	166	99	99	150	150	231	231
ST20	Staroluz	201	203	263	263	109	109	232	236	167	171	255	255	133	133	342	342	189	191	98	98	149	149	185	185	164	166	99	99	150	150	231	252
BUL1_1	GStudena	185	187	263	263	106	106	222	222	159	167	255	258	137	137	342	345	189	195	98	98	151	151	183	187	164	164	111	113	150	153	246	261
BUL1_2	GStudena	187	187	263	263	106	130	218	222	159	173	255	255	133	137	342	342	189	195	98	98	151	151	185	187	164	166	111	113	150	150	240	252
BUL1_3	GStudena	187	189	263	263	106	106	218	224	159	167	249	258	133	133	342	342	191	195	98	98	149	149	183	185	166	166	99	111	150	150	240	240
BUL1_4	GStudena	187	187	263	263	106	136	222	222	159	159	255	255	133	133	342	345	195	195	98	101	149	153	187	187	164	166	111	113	150	150	240	240
BUL1_5	GStudena	185	187	263	263	106	109	222	222	159	159	255	258	133	137	345	345	189	195	98	98	149	151	187	187	166	166	111	113	150	150	237	237
BUL1_6	GStudena	187	201	263	263	106	109	218	222	165	167	255	255	133	137	342	345	189	195	98	98	149	149	183	185	164	166	111	111	150	150	240	243
BUL1_7	GStudena	187	189	263	263	106	130	218	222	159	165	255	258	133	133	342	345	195	195	101	101	149	151	187	187	166	166	99	111	150	150	231	240
BUL1_8	GStudena	171	187	263	263	106	106	222	228	159	159	255	258	133	133	342	345	189	195	98	98	149	149	187	187	164	164	111	111	150	150	231	261
BUL1_9	GStudena	189	189	263	263	106	106	224	224	167	171	258	258	133	133	342	342	189	189	98	101	149	151	183	187	164	164	99	99	150	153	237	240
BUL1_10	GStudena	0	0	263	263	106	109	226	226	165	167	255	255	133	137	345	345	189	189	98	101	149	151	183	187	164	166	99	99	150	150	246	261
BUL1_11	GStudena	187	187	263	263	106	130	218	218	167	167	255	258	133	135	342	345	189	195	98	98	151	151	187	187	164	164	99	113	150	150	240	261
BUL1_12	GStudena	201	201	263	263	106	106	218	222	165	167	255	258	133	137	342	345	191	195	98	101	151	151	183	187	164	164	99	111	150	150	240	261
BUL1_13	GStudena	187	187	263	263	109	130	222	222	165	165	255	255	133	135	342	342	189	189	98	98	151	151	183	183	164	164	97	111	150	150	234	240
BUL1_14	GStudena	179	201	263	263	106	106	222	222	167	167	255	255	133	133	342	345	191	195	98	98	151	151	183	187	164	166	99	99	150	150	237	249
BUL1_15	GStudena	201	201	263	263	106	130	218	224	159	165	255	258	133	133	0	0	189	189	98	98	149	151	187	187	166	166	97	111	150	150	231	240
BUL1_16	GStudena	0	0	263	263	106	106	218	222	163	167	255	255	133	133	342	342	189	189	98	98	151	151	185	187	164	166	99	99	150	150	243	249
BUL1_17	GStudena	187	201	263	263	106	106	218	234	165	167	255	255	133	135	342	342	189	195	98	98	149	151	183	185	164	166	111	111	150	150	240	246
BUL1_18	GStudena	187	205	263	263	106	109	218	222	159	175	255	258	133	133	342	345	189	195	98	101	149	151	185	187	164	166	99	99	150	150	231	249
BUL1_19	GStudena	185	187	263	265	106	109	222	236	165	167	255	258	119	133	342	342	189	189	98	98	149	151	183	185	164	164	99	111	150	150	231	249
BUL2_1	OvchaMG	187	187	263	263	106	106	218	222	165	167	255	258	131	135	342	345	189	189	101	101	151	151	185	187	164	164	99	113	150	150	243	249
BUL2_2	OvchaMG	199	199	263	263	106	145	222	226	159	159	255	258	133	133	342	345	189	195	98	98	151	151	187	187	164	164	99	111	150	150	231	240
BUL2_3	OvchaMG	0	0	263	263	106	106	222	222	165	167	255	255	133	137	342	342	189	189	98	98	149	149	185	185	164	166	99	99	150	150	231	240
BUL2_4	OvchaMG	199	201	263	263	97	130	222	222	165	167	255	255	137	137	342	342	189	189	98	101	151	151	183	187	166	166	99	109	150	150	246	249
BUL2_5	OvchaMG	187	187	263	263	97	106	222	236	159	167	255	255	133	133	342	345	189	195	98	98	149	151	187	187	164	164	99	99	150	150	240	252
BUL2_6	OvchaMG	187	187	263	263	106	109	218	222	167	167	255	255	131	133	342	342	195	195	98	101	151	151	183	187	164	166	99	99	150	150	240	249
BUL2_7	OvchaMG	0	0	263	263	106	130	222	222	167	181	255	258	131	133	345	345	189	191	98	98	151	151	187	187	164	164	97	113	150	150	243	252
BUL2_8	OvchaMG	187	187	263	263	106	106	222	224	159	167	255	258	133	133	342	345	187	189	98	101	151	151	183	187	166	166	99	111	150	150	231	240
BUL2_9	OvchaMG	189	203	263	263	106	130	222	222	159	167	255	255	133	135	342	342	189	191	98	101	151	151	187	187	164	164	111	111	150	150	231	243
BUL2_10	OvchaMG	201	201	263	263	103	106	218	222	165	169	255	255	133	137	342	342	191	191	98	98	151	151	185	187	164	166	99	99	150	150	240	240
BUL2_11	OvchaMG	185	201	263	263	97	106	222	224	159	167	255	255	133	137	342	345	189	195	98	101	151	151	187	187	166	166	99	99	150	150	231	243
BUL2_12	OvchaMG	0	0	263	263	106	106	222	222	159	165	255	255	133	133	345	345	189	195	98	101	151	151	185	187	164	164	99	99	150	150	240	252
BUL2_13	OvchaMG	187	187	263	263	106	106	222	224	159	171	255	255	133	133	342	342	189	189	98	98	149	151	185	187	164	166	111	111	150	150	240	243
BUL2_14	OvchaMG	187	187	263	263	106	106	222	222	167	169	255	258	133	133	342	342	189	191	98	101	149	151	183	185	164	166	99	99	150	150	231	231
BUL2_15	OvchaMG	187	187	263	265	106	106	222	222	165	165	255	258	133	133	342	342	189	195	98	98	149	151	187	187	164	166	99	99	150	150	240	240
BUL2_16	OvchaMG	187	201	263	263	106	136	218	236	165	169	258	258	133	133	342	342	189	195	98	101	149	151	187	187	164	166	111	111	150	150	243	249
BUL3_1	Knezha	189	203	263	263	106	106	222	238	159	167	255	258	133	133	342	345	189	191	98	98	149	149	187	187	164	166	109	113	150	150	234	249
BUL3_2	Knezha	201	201	263	263	109	130	222	222	159	167	258	258	133	135	345	345	189	189	98	98	149	149	187	187	166	166	99	99	150	150	240	243
BUL3_3	Knezha	185	187	263	263	106	106	222	222	167	167	258	258	133	135	342	342	189	189	98	98	151	151	187	187	166	166	111	111	150	153	240	255
BUL3_4	Knezha	187	203	263	263	106	130	222	222	167	167	255	258	133	135	342	345	189	189	98	98	149	151	187	187	164	164	99	99	150	150	234	237
BUL3_5	Knezha	195	195	263	263	97	106	218	222	159	165	255	258	133	151	345	345	189	195	98	98	151	151	185	187	164	166	99	111	150	150	231	237
BUL3_6	Knezha	201	201	263	263	106	106	222	232	165	169	255	258	137	137	342	342	189	189	98	101	151	151	187	187	164	166	99	99	150	150	240	249
BUL3_7	Knezha	187	201	263	263	106	106	222	222	167	167	255	258	133	133	345	345	189	189	98	98	149	149	187	187	164	166	99	99	153	153	240	240
BUL3_8	Knezha	201	203	263	263	106	106	218	222	159	167	255	258	133	135	342	342	189	189	98	101	151	151	187	187	164	164	111	111	150	150	240	240
BUL3_9	Knezha	201	203	263	263	106	130	222	222	167	167	255	255	133	133	342	342	203	203	98	98	151	151	183	187	166	166	99	99	150	150	234	240
BUL3_10	Knezha	187	201	263	263	106	106	222	222	159	165	255	255	133	133	342	345	189	189	98	98	151	151	183	183	166	166	99	111	150	150	240	240
BUL3_11	Knezha	201	203	263	265	109	130	218	222	165	167	258	258	133	133	342	345	189	203	98	101	151	151	183	187	166	166	99	99	150	153	243	249
BUL3_12	Knezha	187	187	263	263	106	109	222	222	165	167	255	255	133	137	342	345	189	189	98	98	151	151	187	187	166	166	111	113	150	150	231	234
BUL3_13	Knezha	187	203	263	263	106	106	222	222	165	167	255	258	133	135	342	342	189	189	98	98	151	151	187	187	164	164	99	113	150	153	240	243
BUL3_14	Knezha	197	201	263	263	106	109	218	222	165	169	255	255	133	135	342	345	189	189	98	101	149	151	187	187	164	164	99	111	150	153	234	240
BUL3_15	Knezha	187	187	263	263	109	109	218	222	159	165	255	255	133	133	342	345	189	189	98	101	151	151	187	187	164	166	99	111	150	150	234	252
RUS1_1	Lgov	191	191	263	263	106	106	232	234	167	169	255	255	133	133	342	342	191	191	98	98	149	149	185	185	164	164	99	99	150	150	225	231
RUS1_2	Lgov	191	191	263	263	106	106	224	234	167	169	255	255	133	133	342	345	191	191	98	98	149	149	185	185	164	164	99	99	150	150	231	231
RUS1_3	Lgov	0	0	263	263	106	106	232	232	167	169	255	255	133	133	342	342	191	191	98	98	149	151	185	185	164	164	99	99	150	150	225	231
RUS1_4	Lgov	0	0	263	263	106	106	234	238	167	167	255	255	133	133	342	342	191	191	98	98	149	151	185	185	164	164	99	99	150	150	231	231
RUS1_5	Lgov	203	205	263	263	106	106	222	234	167	167	255	255	133	133	342	342	191	191	98	98	149	151	185	185	164	164	99	99	150	150	231	231
RUS2_1	Liski	185	185	263	263	109	109	218	218	167	167	255	255	133	133	342	342	191	191	98	98	149	149	185	185	166	166	99	99	150	150	231	231
RUS2_2	Liski	185	185	263	263	109	109	218	218	167	167	255	255	133	133	342	342	191	191	98	98	149	149	185	185	166	166	99	99	150	150	231	231
RUS2_3	Liski	185	185	263	263	109	109	218	218	167	167	255	255	133	133	342	342	191	191	98	98	149	149	185	185	166	166	99	99	150	150	231	249
RUS2_4	Liski	185	185	263	263	109	109	218	218	167	167	255	255	133	133	342	342	191	191	98	98	149	149	185	185	164	166	99	99	150	150	231	252
RUS2_5	Liski	185	185	263	263	109	109	218	218	167	167	255	255	133	133	342	342	191	191	98	98	149	149	185	185	166	166	99	99	150	150	231	231
RUS4_1	DonMW	185	185	263	263	109	109	218	230	167	167	255	255	133	133	342	342	191	191	98	98	149	149	185	185	166	166	99	99	150	150	231	234
RUS4_2	DonMW	185	185	263	263	109	109	218	230	167	167	255	255	133	135	342	342	191	191	98	98	149	149	185	185	166	166	99	99	150	150	231	231
RUS4_3	DonMW	185	185	263	263	109	109	218	218	167	167	255	255	133	133	342	342	191	191	98	98	149	149	185	185	166	166	99	99	150	150	231	231
RUS4_4	DonMW	185	185	263	263	109	109	218	232	167	167	255	255	133	133	342	342	191	191	98	98	149	149	185	185	166	166	99	99	150	150	231	234
RUS4_5	DonMW	185	185	263	263	109	109	218	230	167	167	255	255	133	135	342	342	191	191	98	98	149	149	185	185	166	166	99	99	150	150	231	231
RUS5_1	Gavrilsk	185	185	263	263	109	109	218	218	167	167	255	255	133	133	0	0	191	191	98	98	149	149	185	185	166	166	99	99	150	150	231	234
RUS5_2	Gavrilsk	185	185	263	263	109	109	218	218	167	167	255	255	133	137	342	342	191	191	98	98	149	149	185	185	166	166	99	99	150	150	231	234
RUS5_3	Gavrilsk	185	185	263	263	109	109	218	218	167	167	255	255	133	133	342	342	191	191	98	98	149	149	185	185	166	166	99	99	150	150	231	231
RUS5_4	Gavrilsk	185	185	263	263	109	109	218	218	167	167	255	255	133	133	342	342	191	191	98	98	149	149	185	185	166	166	99	99	150	150	234	234
RUS5_5	Gavrilsk	185	185	263	263	109	109	218	218	167	167	255	255	133	133	342	342	191	191	98	98	149	149	185	185	166	166	99	99	150	150	231	234
RUS6_1	SKirusha	185	185	263	263	109	109	218	218	167	169	255	255	133	135	342	342	187	189	98	98	149	149	185	185	164	166	99	99	150	150	225	231
RUS6_2	SKirusha	185	185	263	263	109	109	218	218	167	167	255	255	133	133	342	342	189	189	98	98	149	149	185	187	164	166	99	99	150	150	231	231
RUS6_3	SKirusha	185	185	263	263	109	109	218	218	167	169	255	255	133	135	342	342	189	191	98	98	149	149	185	185	164	164	99	99	150	150	231	231
RUS6_4	SKirusha	185	185	263	263	109	109	220	220	167	169	255	255	133	133	342	342	189	191	98	98	149	149	185	185	164	164	99	99	150	150	225	231
RUS6_5	SKirusha	185	185	263	263	109	109	218	218	167	169	255	255	133	133	342	342	189	191	98	98	149	149	185	185	164	164	99	99	150	150	231	231
RUS9_1	Trekhos	185	185	263	263	109	109	218	218	167	167	255	255	133	135	342	342	191	191	98	98	149	149	185	185	166	166	99	99	150	150	231	249
RUS9_2	Trekhos	185	187	263	271	109	109	218	218	167	167	255	255	133	133	342	342	191	191	98	98	149	149	185	185	164	164	99	99	150	150	243	249
RUS9_3	Trekhos	185	185	271	271	109	109	218	218	167	169	255	255	133	133	342	342	191	191	98	98	149	149	185	185	164	164	99	99	150	150	231	252
RUS9_4	Trekhos	185	185	263	263	109	109	218	232	167	169	255	255	133	135	342	342	191	191	98	98	149	149	185	185	164	164	99	99	150	150	231	249
RUS9_5	Trekhos	185	185	271	271	109	109	218	218	167	167	255	255	133	133	342	342	191	191	98	98	149	149	185	185	164	166	99	99	150	150	249	249
RUS10_1	KalachD	185	185	263	263	109	109	232	232	167	167	255	255	131	133	342	342	189	191	98	98	149	149	185	185	164	164	99	99	150	150	252	255
RUS10_2	KalachD	173	185	263	271	109	109	218	218	167	167	255	255	133	133	342	342	191	191	98	98	149	149	185	185	164	166	99	99	150	150	225	231
RUS10_3	KalachD	185	185	263	263	106	109	218	236	167	167	255	255	133	135	342	342	191	191	98	98	149	149	185	185	164	164	99	99	150	150	231	234
RUS10_4	KalachD	185	185	263	263	109	109	218	228	167	167	255	255	133	133	342	342	191	191	98	98	149	149	185	185	164	166	99	99	150	150	231	249
RUS10_5	KalachD	185	185	263	263	109	109	218	234	167	167	255	255	133	133	342	342	189	191	98	98	149	149	185	185	166	166	99	99	150	150	231	252
RUS11_1	Suriniki	185	185	263	263	106	109	218	232	169	169	255	255	133	133	342	342	191	191	98	98	149	149	185	185	166	166	99	99	150	150	231	231
RUS11_2	Suriniki	185	185	263	263	109	109	218	218	167	171	255	255	133	133	342	342	191	191	98	98	149	149	185	185	166	166	99	99	150	150	237	249
RUS11_3	Suriniki	185	185	263	265	115	115	218	232	167	167	255	255	133	133	342	342	191	191	98	98	149	149	185	185	166	166	99	99	150	150	231	249
RUS11_4	Suriniki	185	185	263	263	106	109	218	236	167	167	255	255	133	133	342	342	191	191	98	98	149	149	185	185	164	166	99	99	150	150	249	249
RUS11_5	Suriniki	185	185	265	265	109	109	218	232	167	167	255	255	133	133	342	342	191	191	98	98	149	149	185	185	166	166	99	99	150	150	249	252
RUS30_1	Rossosh	185	185	263	263	109	109	218	218	167	167	255	255	133	133	342	342	191	191	98	98	149	149	185	185	166	166	99	99	150	150	231	231
RUS30_2	Rossosh	185	185	263	263	109	109	218	218	167	167	255	255	133	133	342	342	191	191	98	98	149	149	185	185	164	166	99	99	150	150	231	231
RUS30_3	Rossosh	185	185	263	263	109	109	218	218	167	167	255	255	133	133	342	342	191	191	98	98	149	149	185	185	164	166	99	99	150	150	231	231
RUS30_4	Rossosh	185	185	263	263	109	109	218	218	167	167	255	255	133	133	342	342	191	191	98	98	149	149	185	185	166	166	99	99	150	150	231	231
RUS30_5	Rossosh	185	185	263	263	109	109	218	218	167	167	255	255	133	133	342	342	191	191	98	98	149	149	185	185	164	166	99	99	150	150	231	231
SER1	Vrdnik	187	189	263	263	106	106	212	222	165	165	255	255	133	137	342	342	189	191	101	101	151	151	183	187	164	166	109	111	150	150	249	255
SER2	Vrdnik	187	187	263	263	106	106	222	222	165	167	255	258	133	137	342	342	189	191	101	101	149	149	183	187	164	164	111	111	150	150	249	255
SER3	Vrdnik	187	205	263	267	106	106	222	222	167	167	255	255	137	137	342	342	189	189	101	101	149	149	183	183	164	164	99	111	150	150	249	255
SER4	Vrdnik	187	189	263	263	106	106	222	222	165	167	255	255	137	137	342	342	191	191	101	101	151	151	183	183	164	166	99	111	150	150	249	249
SER5	Vrdnik	187	187	263	263	106	106	224	234	165	165	255	258	137	137	342	342	189	189	101	101	151	151	183	187	164	164	111	111	150	150	249	252
SER6	Vrdnik	187	205	263	263	106	106	222	226	165	169	255	255	137	137	342	342	189	191	101	101	149	151	183	183	164	164	97	111	150	150	243	243
SER7	Vrdnik	199	201	263	263	94	106	222	222	155	169	255	255	133	137	342	342	189	189	101	101	149	151	187	187	164	164	111	113	150	150	243	249
BH1	Baraczh	187	201	263	263	106	130	236	238	167	167	255	261	137	137	342	342	191	195	101	101	149	151	187	187	166	166	99	111	150	150	249	249
BH2	Baraczh	187	187	263	263	106	106	222	228	167	171	255	258	137	151	342	342	189	191	98	101	151	151	187	187	166	166	99	111	150	150	243	249
BH3	Baraczh	187	187	263	263	106	130	222	238	167	167	255	261	137	137	342	342	189	195	101	101	149	151	187	187	166	166	111	113	150	150	249	249
BH4	Baraczh	187	201	263	263	106	106	222	232	167	171	255	255	137	137	342	345	195	195	101	101	151	151	187	187	166	166	99	111	150	153	243	243
BH5	Baraczh	187	187	263	263	106	106	222	228	165	167	0	0	137	141	342	342	195	195	98	101	151	151	187	187	166	166	111	111	150	153	249	249
BH6	Baraczh	187	205	263	263	106	106	222	232	171	171	255	258	137	137	342	342	195	195	101	101	151	151	187	187	164	164	99	99	150	150	243	249
BH7	Baraczh	187	187	263	263	106	106	222	222	165	169	255	255	137	139	342	342	189	195	98	98	151	151	183	187	164	166	99	111	150	150	249	249
BH8	Baraczh	187	187	263	263	106	130	238	238	167	167	258	261	137	137	342	342	195	195	101	101	149	151	187	187	166	166	99	111	150	150	249	249
BH9	Baraczh	199	201	263	263	106	130	222	222	165	167	255	255	137	149	342	342	189	195	101	101	151	151	187	187	166	166	97	113	150	150	249	249
BH10	Baraczh	187	201	263	263	106	106	222	232	167	169	261	261	137	151	342	342	195	195	101	101	149	151	187	187	166	166	99	111	153	153	243	249
